# Supplementary material for: Synthesis, Anticancer Activity, and Docking Studies of Novel Hydroquinone-Chalcone-Pyrazoline Hybrid Derivatives
Source: Int J Mol Sci. 2024 Jul 2;25(13):7281. doi: 10.3390/ijms25137281 (PMC11242894; doi:10.3390/ijms25137281)
Supplement: Supplementary file 1 [file ijms-25-07281-s001.zip]

Archive with 1 entries (1 files):
- ijms-3073398-supplementary.pdf
